# Supplementary material for: Novel Plastid Genome Characteristics in Fugacium kawagutii and the Trend of Accelerated Evolution of Plastid Proteins in Dinoflagellates
Source: Genome Biol Evol. 2023 Dec 29;16(1):evad237. doi: 10.1093/gbe/evad237 (PMC10781511; doi:10.1093/gbe/evad237)
Supplement: evad237_Supplementary_Data [file evad237_supplementary_data.zip]

Archive with 3 entries (3 files):
- Supplementary Figures.pdf
- Supplementary table1,2,3,4,5.xlsx
- Figure S4.pdf
